# Supplementary material for: Lovastatin, an Up-Regulator of Low-Density Lipoprotein Receptor, Enhances Follicular Development in Mouse Ovaries
Source: Int J Mol Sci. 2023 Apr 14;24(8):7263. doi: 10.3390/ijms24087263 (PMC10139027; doi:10.3390/ijms24087263)
Supplement: Supplementary file 1 [file ijms-24-07263-s001.zip]

Archive with 1 entries (1 files):
- ijms-2297705-supplementary.pdf
